# Supplementary material for: A flexible hierarchical framework for improving inference in area-referenced environmental health studies [image]
Source: Biom J. Author manuscript; Available in PMC 2022 Dec 20. (PMC7613972; doi:10.1002/bimj.201900241)
Supplement: Supplementary File 3 [file EMS158440-supplement-Supplementary_File_3.zip]

Archive with 88 entries (50 files):
- CodeData/
- CodeData/README.txt
- CodeData/Shapefiles/
- CodeData/Shapefiles/Shapefile_London_Ward/
- CodeData/Shapefiles/Shapefile_London_Ward/London_Ward_CityMerged.cpg
- CodeData/Shapefiles/Shapefile_London_Ward/London_Ward_CityMerged.dbf
- CodeData/Shapefiles/Shapefile_London_Ward/London_Ward_CityMerged.prj
- CodeData/Shapefiles/Shapefile_London_Ward/London_Ward_CityMerged.sbn
- CodeData/Shapefiles/Shapefile_London_Ward/London_Ward_CityMerged.sbx
- CodeData/Shapefiles/Shapefile_London_Ward/London_Ward_CityMerged.shp
- CodeData/Shapefiles/Shapefile_London_Ward/London_Ward_CityMerged.shp.xml
- CodeData/Shapefiles/Shapefile_London_Ward/London_Ward_CityMerged.shx
- CodeData/Shapefiles/Shapefile_London_Ward_MAR/
- CodeData/Shapefiles/Shapefile_London_Ward_MAR/subsetLondonMAR.dbf
- CodeData/Shapefiles/Shapefile_London_Ward_MAR/subsetLondonMAR.prj
- CodeData/Shapefiles/Shapefile_London_Ward_MAR/subsetLondonMAR.shp
- CodeData/Shapefiles/Shapefile_London_Ward_MAR/subsetLondonMAR.shx
- CodeData/Shapefiles/Shapefile_London_Ward_MNAR/
- CodeData/Shapefiles/Shapefile_London_Ward_MNAR/subsetLondonMNAR.dbf
- CodeData/Shapefiles/Shapefile_London_Ward_MNAR/subsetLondonMNAR.prj
- CodeData/Shapefiles/Shapefile_London_Ward_MNAR/subsetLondonMNAR.shp
- CodeData/Shapefiles/Shapefile_London_Ward_MNAR/subsetLondonMNAR.shx
- CodeData/Simulations/
- CodeData/Simulations/SD1/
- CodeData/Simulations/SD1/1_TRUE/
- CodeData/Simulations/SD1/1_TRUE/BETA/
- CodeData/Simulations/SD1/1_TRUE/Data_SD1.RData
- CodeData/Simulations/SD1/1_TRUE/Model_true.txt
- CodeData/Simulations/SD1/1_TRUE/Rcode_True_model.R
- CodeData/Simulations/SD1/2_NAIVE/
- CodeData/Simulations/SD1/2_NAIVE/BETA/
- CodeData/Simulations/SD1/2_NAIVE/Data_SD1.RData
- CodeData/Simulations/SD1/2_NAIVE/Model_naive.txt
- CodeData/Simulations/SD1/2_NAIVE/Rcode_Naive_model.R
- CodeData/Simulations/SD1/3_Z_adj/
- CodeData/Simulations/SD1/3_Z_adj/Analysis_stage.txt
- CodeData/Simulations/SD1/3_Z_adj/BETA/
- CodeData/Simulations/SD1/3_Z_adj/Data_SD1.RData
- CodeData/Simulations/SD1/3_Z_adj/Rcode_Analysis_stage.R
- CodeData/Simulations/SD1/Design_Stage/
- CodeData/Simulations/SD1/Design_Stage/Data_SD1.RData
- CodeData/Simulations/SD1/Design_Stage/Design_Stage.txt
- CodeData/Simulations/SD1/Design_Stage/EPS_Ch1/
- CodeData/Simulations/SD1/Design_Stage/EPS_Ch1/EPS/
- CodeData/Simulations/SD1/Design_Stage/EPS_Ch2/
- CodeData/Simulations/SD1/Design_Stage/EPS_Ch2/EPS/
- CodeData/Simulations/SD1/Design_Stage/Rcode_Design_Stage.R
- CodeData/Simulations/SD1/README_SD1.txt
- CodeData/Simulations/SD2/
- CodeData/Simulations/SD2/1_Z_adj/
- CodeData/Simulations/SD2/1_Z_adj/Analysis_Stage_MAR_CC.txt
- CodeData/Simulations/SD2/1_Z_adj/BETA/
- CodeData/Simulations/SD2/1_Z_adj/Data_SD2.RData
- CodeData/Simulations/SD2/1_Z_adj/Rcode_Analysis_Stage_MAR_CC.R
- CodeData/Simulations/SD2/2_Z_imp_adj/
- CodeData/Simulations/SD2/2_Z_imp_adj/Analysis_Stage_MAR.txt
- CodeData/Simulations/SD2/2_Z_imp_adj/BETA/
- CodeData/Simulations/SD2/2_Z_imp_adj/Data_SD2.RData
- CodeData/Simulations/SD2/2_Z_imp_adj/Rcode_Analysis_Stage_MAR.R
- CodeData/Simulations/SD2/Design_Stage/
- CodeData/Simulations/SD2/Design_Stage/Data_SD2.RData
- CodeData/Simulations/SD2/Design_Stage/Design_Stage_MAR.txt
- CodeData/Simulations/SD2/Design_Stage/EPS_Ch1/
- CodeData/Simulations/SD2/Design_Stage/EPS_Ch1/EPS/
- CodeData/Simulations/SD2/Design_Stage/EPS_Ch2/
- CodeData/Simulations/SD2/Design_Stage/EPS_Ch2/EPS/
- CodeData/Simulations/SD2/Design_Stage/Rcode_Design_Stage_MAR.R
- CodeData/Simulations/SD2/README_SD2.txt
- CodeData/Simulations/SD3/
- CodeData/Simulations/SD3/1_Z_adj/
- CodeData/Simulations/SD3/1_Z_adj/Analysis_Stage_MNAR_CC.txt
- CodeData/Simulations/SD3/1_Z_adj/BETA/
- CodeData/Simulations/SD3/1_Z_adj/Data_SD3.RData
- CodeData/Simulations/SD3/1_Z_adj/Rcode_Analysis_Stage_MNAR_CC.R
- CodeData/Simulations/SD3/2_Z_imp_adj/
- CodeData/Simulations/SD3/2_Z_imp_adj/Analysis_Stage_MNAR.txt
- CodeData/Simulations/SD3/2_Z_imp_adj/BETA/
- CodeData/Simulations/SD3/2_Z_imp_adj/Data_SD3.RData
- CodeData/Simulations/SD3/2_Z_imp_adj/Rcode_Analysis_Stage_MNAR.R
- CodeData/Simulations/SD3/Design_Stage/
- CodeData/Simulations/SD3/Design_Stage/Data_SD3.RData
- CodeData/Simulations/SD3/Design_Stage/Design_Stage_MNAR.txt
- CodeData/Simulations/SD3/Design_Stage/EPS_Ch1/
- CodeData/Simulations/SD3/Design_Stage/EPS_Ch1/EPS/
- CodeData/Simulations/SD3/Design_Stage/EPS_Ch2/
- CodeData/Simulations/SD3/Design_Stage/EPS_Ch2/EPS/
- CodeData/Simulations/SD3/Design_Stage/Rcode_Design_Stage_MNAR.R
- CodeData/Simulations/SD3/README_SD3.txt
