# Supplementary material for: A flexible hierarchical framework for improving inference in area-referenced environmental health studies [image]
Source: Biom J. Author manuscript; Available in PMC 2022 Dec 20. (PMC7613972; doi:10.1002/bimj.201900241)
Supplement: Supplementary File 3 [file EMS158440-supplement-Supplementary_File_3.zip › CodeData/README.txt]

#############################################################################################################
# A flexible hierarchical framework for improving inference in area-referenced environmental health studies #
# by Monica Pirani, Alexina J. Mason, Anna L. Hansell, Sylvia Richardson and Marta Blangiardo 		    #
# (for correspondence: monica.pirani@imperial.ac.uk)							    #
#############################################################################################################

The simulated data (100 replicated data sets), code and models presented in this repository implement the approach 
presented in the paper "A flexible hierarchical framework for improving inference in area-referenced 
environmental health studies". The building blocks of the approach are: the Design stage (Sections 3.2 and 3.3 of the paper) 
and the Analysis stage (Sections 3.4 of the paper). 
The code and models are for data generated under linear scenario (however the extension to nonlinear scenario is straightforward).

In particular, the material reproduces the core of the results presented in Table 1 under linear scenario for: 
- Simulation design 1, with a full spatial coverage of individual-level data;
- Simulation design 2, with sparse spatial coverage of individual-level data under MAR mechanism; 
- Simulation design 3, with sparse spatial coverage of individual-level data under MNAR mechanism.


The material, collected in the main folder "Simulations", is arranged in three folders. In detail:
- folder: SD1, which containes data, R code and WinBUGS models to implement the Simulation design 1;
- folder: SD2, which containes data, R code and WinBUGS models to implement the Simulation design 2;
- folder: SD3, which containes data, R code and WinBUGS models to implement the Simulation design 3.
As computation for these Simulation designs is intense, we provide also all the MCMC outputs.

Each folder includes a specific README file, which explains the contents related to (i) the data provided (variables and defitions), 
(ii) the R code, (iii) WinBUGS models, and (iv) MCMC output.

For completness, we provide also the shapefiles, even so all the terms needed for the specification of the 
spatially structured random effects in the WinBUGS models are already provided as data. 
In particular, the folder "Shapefiles" includes: (i) the original shapefile (sub-folder "Shapefile_London_Ward"), 
(ii) the modified shapefile used to construct the neighbourhood structure under MAR design (sub-folder "Shapefile_London_Ward_MAR"),
(iii) the modified shapefile used to construct the neighbourhood structure under MNAR design (sub-folder "Shapefile_London_Ward_MNAR"). 


The R version and the list of pacakages used for testing the code are as follows:

R version 3.6.2 (2019-12-12)
Platform: x86_64-w64-mingw32/x64 (64-bit)
Running under: Windows 7 x64 (build 7601) Service Pack 1

Matrix products: default

Random number generation:
 RNG:     Mersenne-Twister 
 Normal:  Inversion 
 Sample:  Rounding 
 
locale:
[1] LC_COLLATE=English_United Kingdom.1252  LC_CTYPE=English_United Kingdom.1252   
[3] LC_MONETARY=English_United Kingdom.1252 LC_NUMERIC=C                           
[5] LC_TIME=English_United Kingdom.1252    

attached base packages:
[1] stats     graphics  grDevices utils     datasets  methods   base     

other attached packages:
[1] spTimer_3.3      R2WinBUGS_2.1-21 boot_1.3-23      coda_0.19-1     

loaded via a namespace (and not attached):
 [1] zoo_1.8-6         compiler_3.6.2    tools_3.6.2       xts_0.11-2        sp_1.3-1          spacetime_1.2-2  
 [7] yaml_2.2.0        Rcpp_1.0.2        grid_3.6.2        extraDistr_1.8.11 intervals_0.15.1  lattice_0.20-38  
