# Supplementary material for: A flexible hierarchical framework for improving inference in area-referenced environmental health studies [image]
Source: Biom J. Author manuscript; Available in PMC 2022 Dec 20. (PMC7613972; doi:10.1002/bimj.201900241)
Supplement: Supplementary File 3 [file EMS158440-supplement-Supplementary_File_3.zip › CodeData/Shapefiles/Shapefile_London_Ward/London_Ward_CityMerged.prj]

PROJCS["British_National_Grid",GEOGCS["GCS_OSGB_1936",DATUM["D_OSGB_1936",SPHEROID["Airy_1830",6377563.396,299.3249646]],PRIMEM["Greenwich",0],UNIT["Degree",0.0174532925199433]],PROJECTION["Transverse_Mercator"],PARAMETER["False_Easting",400000],PARAMETER["False_Northing",-100000],PARAMETER["Central_Meridian",-2],PARAMETER["Scale_Factor",0.999601272],PARAMETER["Latitude_Of_Origin",49],UNIT["Meter",1]]
