# Supplementary material for: A flexible hierarchical framework for improving inference in area-referenced environmental health studies [image]
Source: Biom J. Author manuscript; Available in PMC 2022 Dec 20. (PMC7613972; doi:10.1002/bimj.201900241)
Supplement: Supplementary File 3 [file EMS158440-supplement-Supplementary_File_3.zip › CodeData/Shapefiles/Shapefile_London_Ward/London_Ward_CityMerged.shp.xml]

<?xml version="1.0" encoding="UTF-8"?>
<metadata xml:lang="en"><Esri><CreaDate>20131017</CreaDate><CreaTime>12272400</CreaTime><ArcGISFormat>1.0</ArcGISFormat><ArcGISstyle>FGDC CSDGM Metadata</ArcGISstyle><SyncOnce>TRUE</SyncOnce><DataProperties><lineage><Process ToolSource="C:\Program Files (x86)\ArcGIS\Desktop10.0\ArcToolbox\Toolboxes\Data Management Tools.tbx\AddIndex" Date="20131017" Time="122724">AddIndex Q:\Teams\GIS&amp;I\GIS\Processing\OrdnanceSurvey\BoundaryLine_2013_10\ESRI\London\London_Ward_CityMerged.shp GSS_CODE # UNIQUE ASCENDING</Process><Process ToolSource="C:\Program Files (x86)\ArcGIS\Desktop10.0\ArcToolbox\Toolboxes\Data Management Tools.tbx\AddIndex" Date="20131017" Time="122724">AddIndex Q:\Teams\GIS&amp;I\GIS\Processing\OrdnanceSurvey\BoundaryLine_2013_10\ESRI\London\London_Ward_CityMerged.shp LB_GSS_CD # NON_UNIQUE ASCENDING</Process><Process ToolSource="C:\Program Files (x86)\ArcGIS\Desktop10.0\ArcToolbox\Toolboxes\Data Management Tools.tbx\AddIndex" Date="20131017" Time="122725">AddIndex Q:\Teams\GIS&amp;I\GIS\Processing\OrdnanceSurvey\BoundaryLine_2013_10\ESRI\London\London_Ward_CityMerged.shp BOROUGH # NON_UNIQUE ASCENDING</Process><Process ToolSource="C:\Program Files (x86)\ArcGIS\Desktop10.0\ArcToolbox\Toolboxes\Data Management Tools.tbx\AddSpatialIndex" Date="20131017" Time="122738">AddSpatialIndex Q:\Teams\GIS&amp;I\GIS\Processing\OrdnanceSurvey\BoundaryLine_2013_10\ESRI\London\London_Ward_CityMerged.shp 0 0 0</Process></lineage></DataProperties></Esri></metadata>
