# Supplementary material for: A flexible hierarchical framework for improving inference in area-referenced environmental health studies [image]
Source: Biom J. Author manuscript; Available in PMC 2022 Dec 20. (PMC7613972; doi:10.1002/bimj.201900241)
Supplement: Supplementary File 3 [file EMS158440-supplement-Supplementary_File_3.zip › CodeData/Simulations/SD1/1_TRUE/Model_true.txt]

##############################
### True (benchmark) model ###
##############################

model{

for(i in 1:numareas) {
Y[i] ~ dpois(mu[i])	

log(mu[i]) <- log(E[i]) + beta0 + beta1*X[i] + beta2*C[i] + beta3*M[i,1] + beta4*M[i,2] + beta5*M[i,3] + beta6*M[i,4] + beta7*M[i,5]+V[i]
V[i] ~ dnorm(0,tau.V)

}

beta0 ~ dnorm(0, 0.1)
beta1 ~ dnorm(0, 0.1)
beta2 ~ dnorm(0, 0.1)
beta3 ~ dnorm(0, 0.1)
beta4 ~ dnorm(0, 0.1)
beta5 ~ dnorm(0, 0.1)
beta6 ~ dnorm(0, 0.1)
beta7 ~ dnorm(0, 0.1)

sigma ~ dunif(0,1)
tau.V <- 1/(sigma*sigma)
}
