# Supplementary material for: A flexible hierarchical framework for improving inference in area-referenced environmental health studies [image]
Source: Biom J. Author manuscript; Available in PMC 2022 Dec 20. (PMC7613972; doi:10.1002/bimj.201900241)
Supplement: Supplementary File 3 [file EMS158440-supplement-Supplementary_File_3.zip › CodeData/Simulations/SD1/2_NAIVE/Rcode_Naive_model.R]

# This script implements the analysis to obtain results presented in Table 1 of the paper
# Simulation design 1
# Linearity between Y_i and M_i
# Naive model


Packages <- c("R2WinBUGS","spTimer") # Libraries loading
lapply(Packages, library, character.only = TRUE)

setwd("./Simulations/SD1/2_NAIVE") # set directory where data and model code are stored
load("Data_SD1.RData") # data loading


### run model ###
# Note: the output from this model is already provided in the folder BETA

for (j in 1:nsim){
  print(j) 
  
  dataN <- list("numareas"=numareas,"X"=X[,j],"C"=C[,j], "E"=expected, "Y"=Y[,j])
  
  inits <- list(
    list(beta0=1, beta1=0.3, beta2=0.1, sigma=0.05, V=runif(625,-1, 1)),
    list(beta0=0.5, beta1=0.2, beta2=0.5, sigma=0.1, V=runif(625,-1, 1)))
  
  parameters=c("beta0", "beta1", "beta2")
  
  modelNAIVE <- bugs(dataN, inits, parameters, model.file="Model_naive.txt",
                    n.chains = 2, n.iter = 12000, n.burnin = 10000, n.thin =2,
                    debug=FALSE, DIC = FALSE,
                    bugs.directory="C:/WinBUGS14",  # set directory where WinBUGS has been installed
                    working.directory = getwd(),
                    bugs.seed = 62)
  
  write.csv(modelNAIVE$sims.matrix,paste0("BETA/para",j,".csv"))
}


###################################
# Computation performance metrics #
###################################

pathPara <- paste("BETA/para", 1:nsim, ".csv", sep="") # read output from the model stored in directory "./BETA"

params <- do.call("rbind", lapply(pathPara, read.csv, header = TRUE, sep=",")) 

TotBeta <- as.data.frame(params[,3]) # keep simulations for beta1 parameter associated with X 
names(TotBeta)[1] <- paste("beta1") 
mean(TotBeta$beta1) # posterior mean

quantile(TotBeta$beta1, probs = c(0.025, 0.975)) # 95%CI


ndataset <- nsim # number of simulated datasets
nsimul <- (12000-10000)*2/2 # number of iterations retained 

TotBeta$dataset <- rep(1:ndataset, each=nsimul)

Totbetall <- split(TotBeta, as.factor(TotBeta$dataset))

# 95%CI Coverage
beta1ll <- t(sapply(Totbetall,  function(y) quantile(y$beta1, probs = c(0.025, 0.975))))
beta1ll <- round(beta1ll,2) 

icbeta1 <- sum(ifelse(((beta1ll[,1]<=0.2) & (beta1ll[,2]>=0.2)),1,0))/ndataset*100
icbeta1

# Width of the 95%CI
width.b1 <- mean(beta1ll[,2]-beta1ll[,1])
width.b1

# Root mean square error (RMSE) and mean bias (MB) obtained using spTimer package
nrowB <- nrow(TotBeta)
TotBeta$B1 <- rep(0.2,nrowB) # 0.2 is the target value
spT.validation(TotBeta$B1, TotBeta$beta1) 
