# Supplementary material for: A flexible hierarchical framework for improving inference in area-referenced environmental health studies [image]
Source: Biom J. Author manuscript; Available in PMC 2022 Dec 20. (PMC7613972; doi:10.1002/bimj.201900241)
Supplement: Supplementary File 3 [file EMS158440-supplement-Supplementary_File_3.zip › CodeData/Simulations/SD2/1_Z_adj/Analysis_Stage_MAR_CC.txt]

##################################################################
### Model code for the Analysis Stage (Complete Case analysis) ###
##################################################################
# numareas = 316 (in-sample areas)
# eps.mean is the posterior mean of the generalized EPS estimated in the Design stage
# eps.prec is the precision of the generalized EPS estimated in the Design stage
# Y is the ecological-level health outcome
# X is the ecological-level exposure of interest 
# C is the ecological-level covariate
 

model {

for(i in 1:numareas) {

# Uncertainty model
EPS[i] ~ dnorm(eps.mean[i], eps.prec[i]) 

# Health outcome model
Y[i] ~ dpois(mu[i])	
log(mu[i]) <- log(E[i])+beta0+beta1*X[i]+beta2*C[i]+beta3*EPS[i]+V[i]

V[i] ~ dnorm(0.0, tau.V)
}


beta0 ~ dnorm(0, 0.1)

beta1 ~ dnorm(0, 0.1)

beta2 ~ dnorm(0, 0.1)

beta3 ~ dnorm(0, 0.1)

sigma ~ dunif(0,1)
tau.V <- 1/(sigma*sigma)
}
