# Supplementary material for: A flexible hierarchical framework for improving inference in area-referenced environmental health studies [image]
Source: Biom J. Author manuscript; Available in PMC 2022 Dec 20. (PMC7613972; doi:10.1002/bimj.201900241)
Supplement: Supplementary File 3 [file EMS158440-supplement-Supplementary_File_3.zip › CodeData/Simulations/SD2/1_Z_adj/Rcode_Analysis_Stage_MAR_CC.R]

# This script implements the analysis to obtain results presented in Table 1 of the paper
# Simulation design 2 - Sparsity under MAR mechanism
# Linearity between Y_i and M_i 
# Z_i adj (i=1,...,S) - Complete Case analysis


Packages <- c("R2WinBUGS","spTimer") # Libraries loading
lapply(Packages, library, character.only = TRUE)


setwd("./Simulations/SD2/1_Z_adj") # set directory where data and model code are stored
load("Data_SD2.RData") # data loading


# Prepare data

table(IndMis) # 0 = in-sample areas (nb 316); 1 = out-of-sample areas (nb 309)

eps.prec <- array(NA,dim=list(numareasNOmis,nsim))
for(j in 1:nsim){
  eps.prec[,j]<- 1/eps.var[,j]
}

Y.Nomis <- array(NA,dim=list(numareasNOmis, nsim))
for(j in 1:nsim){
  Y.Nomis[,j] <- Y[which(IndMis==0),j]
}

E.Nomis <- expected[which(IndMis==0)]


### run model ###

for (j in 1:nsim){
  print(j) 
  dataCC <- list("numareas"=numareasNOmis,"eps.mean"=eps.mean[,j],"eps.prec"=eps.prec[,j],
               "X"=X.Nomis[,j],"C"=C.Nomis[,j], "E"=E.Nomis, "Y"=Y.Nomis[,j]) 
  
  inits1 <- list(beta0=0.1, beta1=0.1, beta2=0.1, beta3=0.1, sigma=0.25, 
               V=runif(numareasNOmis,-1, 1))
  inits2 <- list(beta0=0.5, beta1=0.2, beta2=0.3, beta3=0.2, sigma=0.05, 
               V=runif(numareasNOmis,-1, 1))
  inits <- list(inits1,inits2)
  
  parameters=c("beta0", "beta1", "beta2","beta3") 
  
  modelCC <- bugs(data=dataCC, inits, parameters, model.file="Analysis_Stage_MAR_CC.txt", n.chain=2, n.iter=55000, 
              n.burnin=50000, n.thin=5, debug=FALSE, DIC=FALSE,
              bugs.directory="C:/WinBUGS14", # set directory where WinBUGS has been installed
              working.directory = getwd(), bugs.seed=1108)
  
  
  write.csv(modelCC$sims.matrix,paste0("BETA/para",j,".csv"))
}


###################################
# Computation performance metrics #
###################################

pathParaB <- paste("BETA/para", 1:nsim, ".csv", sep="") # read output from the model stored in directory "./BETA"

params <- do.call("rbind", lapply(pathParaB, read.csv, header = TRUE, sep=",")) 

TotBeta <- as.data.frame(params[,3]) # select simulations for beta1 parameter associated with X 
names(TotBeta)[1] <- paste("beta1") 
mean(TotBeta$beta1) # posterior mean

quantile(TotBeta$beta1, probs = c(0.025, 0.975)) # 95%CI

ndataset <- nsim # number of simulated datasets
nsimul <- (55000-50000)*2/5 # number of iterations retained 

TotBeta$dataset <- rep(1:ndataset, each=nsimul)

Totbetall <- split(TotBeta, as.factor(TotBeta$dataset))

# 95%CI Coverage
beta1ll <- t(sapply(Totbetall,  function(y) quantile(y$beta1, probs = c(0.025, 0.975))))
beta1ll <- round(beta1ll,2) 

icbeta1 <- sum(ifelse(((beta1ll[,1]<=0.2) & (beta1ll[,2]>=0.2)),1,0))/ndataset*100
icbeta1

# Width of the 95%CI
width.b1 <- mean(beta1ll[,2]-beta1ll[,1])
width.b1

# Root mean square error (RMSE) and mean bias (MB) obtained using spTimer package
nrowB <- nrow(TotBeta)
TotBeta$B1 <- rep(0.2,nrowB) # 0.2 is the target value
spT.validation(TotBeta$B1, TotBeta$beta1) 
