# Supplementary material for: A flexible hierarchical framework for improving inference in area-referenced environmental health studies [image]
Source: Biom J. Author manuscript; Available in PMC 2022 Dec 20. (PMC7613972; doi:10.1002/bimj.201900241)
Supplement: Supplementary File 3 [file EMS158440-supplement-Supplementary_File_3.zip › CodeData/Simulations/SD2/2_Z_imp_adj/Rcode_Analysis_Stage_MAR.R]

# This script implements the analysis to obtain results presented in Table 1 of the paper
# Simulation design 2 - Sparsity under MAR mechanism
# Linearity between Y_i and M_i 
# Z_i imp & adj (i=1,...,N)


Packages <- c("R2WinBUGS","spTimer") # Libraries loading
lapply(Packages, library, character.only = TRUE)


setwd("./Simulations/SD2/2_Z_imp_adj") # set directory where data and model code are stored
load("Data_SD2.RData") # data loading

# Prepare data

EPS.mis <- array(NA,dim=list(numareas,nsim))
for(j in 1:nsim){
  EPS.mis[IndMis==0,j] <- eps.mean[,j] # see Figure 2 of the paper
}

eps.mean.new <- array(0,dim=list(numareas,nsim))
for(j in 1:nsim){
  eps.mean.new[IndMis==0,j] <- eps.mean[,j]
}

eps.prec.new <- array(NA,dim=list(numareas,nsim))
for(j in 1:nsim){
  eps.prec.new[IndMis==0,j] <- 1/eps.var[,j]
}

for(j in 1:nsim){
  eps.prec.new[is.na(eps.prec.new[,j])]<- 1/mean(eps.var[,j])
}
eps.prec.new[,1]

# NOTE: for eps.mean and eps.prec we used a trick, as the loop goes from 1 to the total number of areas=625.
# In particular, for the eps.mean we set the values of the out-of-sample areas equal to 0, and for eps.prec we set the 
# values of the out-of-sample areas equal to inverse of the mean of the posterior variance. 
# Importantly, this does not affect the computation, as for the out-of-sample areas the
# value used at each iteration for the generalized EPS is predicted by the imputation model. 
# This is reached by the use of the step functions in the model.


### Generate inits ###

initsEpsMis1 <- array(NA,dim=list(numareas,nsim))
for(j in 1: nsim){
  initsEpsMis1[IndMis==1,] <- c(runif(309, min=min(eps.mean[,j]), max=max(eps.mean[,j])))
}


initsEpsMis2 <- array(NA,dim=list(numareas,nsim))
for(j in 1: nsim){
  initsEpsMis2[IndMis==1,] <- c(runif(309, min=min(eps.mean[,j]), max=max(eps.mean[,j])))
}


### run model ###

for (j in 1:nsim){
  print(j) 
  dataIM<-list("numareas"=numareas, "EPS.mis"=EPS.mis[,j], 
               "eps.mean"=eps.mean.new[,j],"eps.prec"=eps.prec.new[,j],
               "X"=X[,j],"C"=C[,j], "adjSp"=adjL, "numSp"=numL, 
               "weights"=weightsL, "E"=expected, "Y"=Y[,j],
               "ind.mis"=IndMis) 
 
  inits <- list(
    list(EPS.mis=initsEpsMis1[,j], 
         eta=0.1,  gamma1=0.5, gamma2=0.3, tau.eps=30, 
         theta=rep(-1,numareas), 
         beta0=0.1, beta1=0.1, beta2=0.1, beta3=0.1, 
         sigma=0.8, V=runif(625,-1, 1)),
    list(EPS.mis=initsEpsMis2[,j], 
         eta=0.2,  gamma1=0.3, gamma2=0.1, tau.eps=40,
         theta=rep(1,numareas), 
         beta0=0.3, beta1=0.2, beta2=0.3, beta3=0.3, 
         sigma=0.25, V=runif(625,-1, 1)))
  
  
  parameters=c("beta0","beta1","beta2","beta3","eta","gamma1","gamma2")
  
  modelsimIm <- bugs(dataIM, inits, parameters, model.file="Analysis_Stage_MAR.txt",
                     n.chains = 2, n.iter = 55000, n.burnin = 50000, n.thin = 5,
                     debug=FALSE, DIC = FALSE,
                     bugs.directory="C:/WinBUGS14",  # set directory where WinBUGS has been installed
                     working.directory =getwd(), 
                     bugs.seed=51230217)
  
  write.csv(modelsimIm$sims.matrix,paste0("BETA/para",j,".csv"))
}


###################################
# Computation performance metrics #
###################################

pathPara <- paste("BETA/para", 1:nsim, ".csv", sep="") # read output from the model stored in directory "./BETA"

params <- do.call("rbind", lapply(pathPara, read.csv, header = TRUE, sep=",")) 

TotBeta <- as.data.frame(params[,3]) # select simulations for beta1 parameter associated with X 
names(TotBeta)[1]<-paste("beta1") 
mean(TotBeta$beta1) # posterior mean 

quantile(TotBeta$beta1, probs = c(0.025, 0.975)) # 95%CI


ndataset <- nsim # number of simulated datasets
nsimul <- (55000-50000)*2/5 # number of iterations retained 

TotBeta$dataset <- rep(1:ndataset, each=nsimul)

Totbetall <- split(TotBeta, as.factor(TotBeta$dataset))

# 95%CI Coverage
beta1ll <- t(sapply(Totbetall,  function(y) quantile(y$beta1, probs = c(0.025, 0.975))))
beta1ll <- round(beta1ll,2) 

icbeta1 <- sum(ifelse(((beta1ll[,1]<=0.2) & (beta1ll[,2]>=0.2)),1,0))/ndataset*100
icbeta1

# Width of the 95%CI
width.b1 <- mean(beta1ll[,2]-beta1ll[,1])
width.b1

# Root mean square error (RMSE) and mean bias (MB) obtained using spTimer package
nrowB <- nrow(TotBeta)
TotBeta$B1 <- rep(0.2,nrowB) # 0.2 is the target value
spT.validation(TotBeta$B1, TotBeta$beta1)
