# Supplementary material for: A flexible hierarchical framework for improving inference in area-referenced environmental health studies [image]
Source: Biom J. Author manuscript; Available in PMC 2022 Dec 20. (PMC7613972; doi:10.1002/bimj.201900241)
Supplement: Supplementary File 3 [file EMS158440-supplement-Supplementary_File_3.zip › CodeData/Simulations/SD2/README_SD2.txt]

#############################################################################################################
# A flexible hierarchical framework for improving inference in area-referenced environmental health studies #
# by Monica Pirani, Alexina J. Mason, Anna L. Hansell, Sylvia Richardson and Marta Blangiardo 		    #
# (for correspondence: monica.pirani@imperial.ac.uk)							    #
#############################################################################################################

The folder SD2 includes the simulated data (100 data sets), the R codes and the WinBUGS models that allow to reproduce the results 
reported in Table 1 of the paper for the Simulation design 2, with sparse spatial coverage of individual-level variables 
under MAR mechanism. As computations are intensive, we provide also the MCMC outpus for all the models implemented.
Data, codes and results are provided for the linear scenario.


The material in folder SD2 is arranged in three sub-folders (note that the numerical index in front to the name of the folders 
reflects the order of presentation of the results for the Simulation design 2 - linear scenario - in Table 1). In detail:

- sub-folder: 1_Z_adj - It containes the data, R code, model (.txt file) as well as the MCMC output (within sub-folder "BETA") to obain the 
                   results for the "Z_adj" model (where Z identifies the generalized ecological propencity score (EPS)),
                   that is the complete case analysis.

- sub-folder: 2_Z_imp_adj - It containes the data, R code, model (.txt file) as well as the MCMC output 
                   (within sub-folder "BETA") to obain the results for the Analysis stage, 
                   under assumption of MAR mechanism.

- sub-folder: Design_Stage - It containes the data, R code (and additional instructions), model (.txt file) as well as the MCMC output 
                   (within sub-folders "EPS_Ch1/EPS" and "EPS_Ch2/EPS") to obtain the generalized ecological propencity score (EPS).
                    Note that the posterior mean and posterior variance of the generalized EPS are also provided as data.


The variables of the data "Data_SD2.RData" (100 simulated data sets) for the Simulation design 2 are as follows:
	
Variable		Definition

B			Inverse of the correlation matrix between the individual-level variables
C			One ecological level confounder (here available for all the areas)
C.Nomis			One ecological level confounder for the in-sample areas
eps.mean		Posterior mean for the generalized EPS (estimated in the Design stage)
eps.var			Posterior variance for the generalized EPS (estimated in the Design stage)
EPSTrue			True generalized EPS 
EPSTrue.Nomis		True generalized EPS for the in-sample areas
X			Ecological level exposure (here available for all the areas)
X.Nomis			Ecological level exposure for the in-sample areas
Y			Observed number of cases for each area
adjL			Adjacent areas for each area (for entire London - to be used in the ICAR prior in the Analysis stage)
adjSub3			Adjacent areas for each area (for in-sample areas - to be used in the multivariate ICAR prior in the Design stage)
datM			Five mixed-type ecological confounders, which we assume to be unmeasured
datm			Five mixed-type individual-level confounders from survey (here, available for all the areas)
datm.Nomis		Five mixed-type individual-level confounders from survey, available only for the in-sample areas
datm.Nomis.forBugs 	Five-dimension mixed-type individual-level confounders from survey, available only for the in-sample areas for BUGS
expected		Expected number of cases for each area
IndMis			Missing value indicator for individual-level confounders (0=value available; 1=value missing)
nsim			Number of simulated data sets  (here 100)
numareas		Number of areas (for entire London)
numareasNOmis		Number of areas with data on individual-level confounders (i.e. in-sample areas)
numind			Number of subjects for each area with information on individual-level confounders (here 20)
numL			Number of neighbours for each area (for entire London - to be used in the ICAR prior in the Analysis stage)
numSub3			Number of neighbours for each area (for in-sample areas - to be used in the multivariate ICAR prior in the Design stage)
weights3		Weights associated with each pair of areas (for in-sample areas - to be used in the multivariate ICAR prior in the Design stage)
weightsL		Weights associated with each pair of areas (for entire London - to be used in the ICAR prior in the Analysis stage)


 
