# Supplementary material for: A flexible hierarchical framework for improving inference in area-referenced environmental health studies [image]
Source: Biom J. Author manuscript; Available in PMC 2022 Dec 20. (PMC7613972; doi:10.1002/bimj.201900241)
Supplement: Supplementary File 3 [file EMS158440-supplement-Supplementary_File_3.zip › CodeData/Simulations/SD3/Design_Stage/Design_Stage_MNAR.txt]

########################################
### Model code for the Design Stage  ###
########################################
# numareasNOmis = 319 (in-sample areas)
# numind = 20 (number of subjects for area)
# K1 = 3 (number of continuous individual-level variables)
# K2 = 5 (total number of individual-level variables)
# The variables C, X, and m are related to the 319 in-sample areas 

model{

# Up-scaling model 

for(i in 1:numareasNOmis){
for(k in 1:K1){
for(s in 1:numind){
m[i,s,k] ~ dnorm(M[i,k], tau[k])
}
M[i,k] <- nu[k]+xi[k,i]
}

for(k in (K1+1):K2){
for(s in 1:numind){
m[i,s,k] ~ dbern(M[i,k])
}
M[i,k] <- phi(nu[k]+xi[k,i])
}
}


xi[1:numvars,1:numareasNOmis] ~ mv.car(adj[], weights[], num[], prec.xi[ , ])

prec.xi[1:5, 1:5] ~ dwish(B[,], 5) 
Sigma.xi[1:5,1:5] <- inverse(prec.xi[,])

for (k in 1:5) {
nu[k] ~ dflat()
}

for(k in 1:K1){
tau[k] ~ dgamma(1,0.1)   
sigma2[k] <- 1/tau[k]
}


# Generalized EPS Estimation 

for(i in 1:numareasNOmis){
X[i] ~ dnorm(muX[i], tauX)

muX[i] <- alpha+deltac*C[i]+eps[i]

eps[i] <- deltam[1]*M[i,1]+deltam[2]*M[i,2]+deltam[3]*M[i,3]+deltam[4]*M[i,4]+deltam[5]*M[i,5]
}

alpha ~ dnorm(0, 0.01) # note that, in the paper, the notation for alpha is delta0

deltac ~ dnorm(0, 0.01)

for(j in 1:5) {
deltam[j] ~ dnorm(0, 0.01)}

tauX ~ dgamma(1, 0.1)
sigma2X <- 1/tauX
}
