# Supplementary material for: A flexible hierarchical framework for improving inference in area-referenced environmental health studies [image]
Source: Biom J. Author manuscript; Available in PMC 2022 Dec 20. (PMC7613972; doi:10.1002/bimj.201900241)
Supplement: Supplementary File 3 [file EMS158440-supplement-Supplementary_File_3.zip › CodeData/Simulations/SD3/Design_Stage/Rcode_Design_Stage_MNAR.R]

# This script implements the design stage to obtain the generalized ecological propensity score (EPS)
# Simulation Design 3

# NOTE: The posterior mean and variance of the generalized EPS are already provided as data,
# however, here we describe the code to estimate them and we also provide the MCMC output.

Packages <- c("R2WinBUGS") # Libraries loading
lapply(Packages, library, character.only = TRUE)

setwd("./Simulations/SD3/Design_Stage") # set your working directory for design stage 
load("Data_SD3.RData") # data loading


table(IndMis) # 0 = in-sample areas (nb 319), 1 = out-of-sample areas (nb 306)

K1 <- 3 # continuous individual-level variables
K2 <- 5 # total number of individual-level variables
numvars <- 5 


### Generate inits for two chains ###

prec.xi <- matrix(c(1.44,-2.66,0.73,-0.54,-3.32, -2.66,6.75,-1.93,-0.40,7.16, 0.73,-1.93,0.63,-0.02,-1.74, -0.54,-0.40,-0.02,10.05,-1.22, -3.32,7.16,-1.74,-1.22,16.20), nrow=5, ncol=5, byrow=TRUE)
prec.xi2 <- matrix(c(1.83,-4.24,0.90,2.46,-3.47,-4.24,12.20,-2.65,-6.43,10.28,0.90,-2.65,0.71,0.88,-1.20,2.46,-6.43,0.88,14.77,-7.83,-3.47,10.28,-1.20,-7.83,20.57), nrow=5, ncol=5, byrow=TRUE)

matxi <- rep(0,1595) # 1595=319(in-sample areas)*5(nb individual-level variables)
matxi <- matrix(matxi, nrow=numvars, ncol=numareasNOmis)

matxib <- rep(0,1595)
matxib <- matrix(matxi, nrow=numvars, ncol=numareasNOmis)

dc <- 0.1
dc1 <- 0.2
dm <- c(0.1, 0.1, 0.1, 0.1, 0.1) 
dm1 <- c(0.2, 0.2, 0.2, 0.3, 0.3)


### run model ###

# To speed up the computation, we run the 2 chains separately on different sub-folders.
# Moreover, for each chain we run the models dividing the datasets in 2 groups: from 1 to 50 and from 51 to 100 
# To run the code below, each of the 4 sub-folders needs to contain copy of:
# (i) the code specified in this R script, (ii) the data, and (iii) the model for WinBUGS.
# Here, for reproducibility, we specify the code for the 4 different sub-folders. 
# However, being the computation very intensive, we provide also the MCMC output for the 2 chains already arranged 
# in 2 folders, that is:
# "./EPS_Ch1/EPS" contains all the output for the first chain and 
# "./EPS_Ch2/EPS" contains all the output for the second chain.


## Chain 1 - datasets from 1 to 50 ##
setwd("./EPS_Ch1") # set directory where data and model are stored
for (j in 1:50){
  print(j)
  datamodM <- list("numareasNOmis"=numareasNOmis, "K1"=K1, "K2"=K2, "numvars"=numvars, 
                 "numind"=numind, "m"=round(datm.Nomis.forBugs[,,,j],5),
                 "adj"=adjSub3, "num"=numSub3, "weights"=weights3,
                 "B"=B,  "X"=X.Nomis[,j],"C"=C.Nomis[,j])
  
  inits <- list(
    list(alpha=0.1,  nu=c(0.1, -0.1, 0.1, -0.1, 0.1), prec.xi=prec.xi, xi=matxi, 
         deltac=dc, deltam=dm, tauX=5, tau=c(10.06, 4.73, 2.01)))
  
  parameters=c("M","eps","alpha","deltac","deltam","Sigma.xi","sigma2","nu","tauX")
  
  modelsim <- bugs(datamodM, inits, parameters, model.file="Design_Stage_MNAR.txt",
                   n.chains = 1, n.iter = 50000, n.burnin = 45000, n.thin =5,
                   debug=FALSE, bugs.directory="C:/WinBUGS14", DIC=FALSE, # set directory where WinBUGS has been installed
                   working.directory =getwd(), 
                   bugs.seed=112510)
 
  write.csv(modelsim$sims.matrix,paste0("EPS/epspar",j,".csv"))
}


## Chain 1 - datasets from 51 to 100 ##
setwd("./EPS_Ch1_51_100") # set directory where data and model are stored

for (j in 51:100){
  print(j)
  datamodM <- list("numareasNOmis"=numareasNOmis, "K1"=K1, "K2"=K2, "numvars"=numvars, 
                 "numind"=numind, "m"=round(datm.Nomis.forBugs[,,,j],5),
                 "adj"=adjSub3, "num"=numSub3, "weights"=weights3,
                 "B"=B,  "X"=X.Nomis[,j],"C"=C.Nomis[,j])
  
  inits <- list(
    list(alpha=0.1,  nu=c(0.1, -0.1, 0.1, -0.1, 0.1), prec.xi=prec.xi, xi=matxi, 
         deltac=dc, deltam=dm, tauX=5, tau=c(10.06, 4.73, 2.01)))
  
  parameters=c("M","eps","alpha","deltac","deltam","Sigma.xi","sigma2","nu","tauX")
  
  
  modelsim <- bugs(datamodM, inits, parameters, model.file="Design_Stage_MNAR.txt",
                   n.chains = 1, n.iter = 50000, n.burnin = 45000, n.thin =5,
                   debug=FALSE, bugs.directory="C:/WinBUGS14", DIC=FALSE, # set directory where WinBUGS has been installed
                   working.directory = getwd(), 
                   bugs.seed=11082006)
  
  write.csv(modelsim$sims.matrix,paste0("EPS/epspar",j,".csv"))
}


## Chain 2 - datasets from 1 to 50 ##
setwd("./EPS_Ch2") # set directory where data and model are stored

for (j in 1:50){
  print(j)
  datamodM <- list("numareasNOmis"=numareasNOmis, "K1"=K1, "K2"=K2, "numvars"=numvars, 
                 "numind"=numind, "m"=round(datm.Nomis.forBugs[,,,j],5),
                 "adj"=adjSub3, "num"=numSub3, "weights"=weights3,
                 "B"=B,  "X"=X.Nomis[,j],"C"=C.Nomis[,j])
  
  inits <- list(
    list(alpha=0.05,  nu=c(0.3, -0.3, 0.3, -0.3, 0.3),  prec.xi=prec.xi2, xi=matxib, 
         deltac=dc1, deltam=dm1, tauX=10, tau=c(8, 5, 4)))
  
  parameters=c("M","eps","alpha","deltac","deltam","Sigma.xi","sigma2","nu","tauX")
  
  modelsim <- bugs(datamodM, inits, parameters, model.file="Design_Stage_MNAR.txt",
                   n.chains = 1, n.iter = 50000, n.burnin = 45000, n.thin =5,
                   debug=FALSE, bugs.directory="C:/WinBUGS14", DIC=FALSE, # set directory where WinBUGS has been installed
                   working.directory = getwd(), 
                   bugs.seed=53)

  write.csv(modelsim$sims.matrix,paste0("EPS/epspar",j,".csv"))
}


## Chain 2 - datasets from 51 to 100 ##
setwd("./EPS_Ch2_51_100") # set directory where data and model are stored

for (j in 51:100){
  print(j)
  datamodM <- list("numareasNOmis"=numareasNOmis, "K1"=K1, "K2"=K2, "numvars"=numvars, 
                 "numind"=numind, "m"=round(datm.Nomis.forBugs[,,,j],5),
                 "adj"=adjSub3, "num"=numSub3, "weights"=weights3,
                 "B"=B,  "X"=X.Nomis[,j],"C"=C.Nomis[,j])
  
  inits <- list(
    list(alpha=0.05,  nu=c(0.3, -0.3, 0.3, -0.3, 0.3),  prec.xi=prec.xi2, xi=matxib, 
         deltac=dc1, deltam=dm1, tauX=10, tau=c(8, 5, 4)))
  
  parameters=c("M","eps","alpha","deltac","deltam","Sigma.xi","sigma2","nu","tauX")
  
  modelsim <- bugs(datamodM, inits, parameters, model.file="Design_Stage_MNAR.txt",
                   n.chains = 1, n.iter = 50000, n.burnin = 45000, n.thin =5,
                   debug=FALSE, bugs.directory="C:/WinBUGS14", DIC=FALSE, # set directory where WinBUGS has been installed
                   working.directory = getwd(), 
                   bugs.seed=3)

  write.csv(modelsim$sims.matrix,paste0("EPS/epspar",j,".csv"))
}


# We put the simulations for the first chain in the unique folder ("./EPS_Ch1/EPS")
# and we do the same for the simulations for the second chain ("./EPS_Ch2/EPS")

#######################################################################
# In the following we write the code for combining the two chains and # 
# compute the posterior mean and variance of the EPS                  #
#######################################################################

### READ CHAIN 1

pathPar1 <- paste("EPS_Ch1/EPS/epspar", 1:nsim, ".csv", sep="")
TotPar1 <- do.call("rbind", lapply(pathPar1, read.csv, header = TRUE, sep=",")) 


TotEps1 <- TotPar1[,1597:1915] # keep simulations for EPS - chain 1

ndataset <- nsim # number of simulated datasets
nsimul <- (50000-45000)*1/5 # number of iterations retained 

TotEps1$nj <- rep(1:ndataset, each=nsimul)
TotEps21 <- TotEps1
TotEps1.L <- split(TotEps21[,-320], as.factor(TotEps21$nj)) # this is a list of ndataset  by nj (with nj removed)


### READ CHAIN 2

pathPar2 <- paste("EPS_Ch2/EPS/epspar", 1:nsim, ".csv", sep="")
TotPar2 <- do.call("rbind", lapply(pathPar2, read.csv, header = TRUE, sep=",")) 


TotEps2 <- TotPar2[,1597:1915] # keep simulations for EPS - chain 2

TotEps2$nj <- rep(1:ndataset, each=nsimul)

TotEps22 <- TotEps2

TotEps2.L <- split(TotEps22[,-320], as.factor(TotEps22$nj)) # this is a list of ndataset  by nj (with nj removed)


# Unlist and set as array

TotEps.A1 <- array(unlist(TotEps1.L), dim = c(nsimul,319, ndataset)) 

TotEps.A2 <- array(unlist(TotEps2.L), dim = c(nsimul,319, ndataset)) 


# Join the two chains for each simulated dataset

TotEpsAll.A <- array(NA, dim =c(2000, 319, ndataset))

for(j in 1:ndataset){
  TotEpsAll.A[,,j] <- rbind(TotEps.A1[,,j],TotEps.A2[,,j])
}

TotEps.A2T <- aperm(TotEpsAll.A, c(2,1,3)) # change order of array


# Take posterior mean and variance of the EPS

eps.mean <- array(NA, dim=c(numareasNOmis,ndataset))
for(j in 1:ndataset){
  eps.mean[,j] <- apply(TotEps.A2T[,,j],1,mean)
  }

eps.var <- array(NA, dim=c(numareasNOmis,ndataset))
for(j in 1:ndataset){
  eps.var[,j] <- apply(TotEps.A2T[,,j],1, var)
  }
